# Supplementary material for: Distinct signals and immune cells drive liver pathology and glomerulonephritis in ABIN1[D485N] mice
Source: Life Sci Alliance. 2019 Nov 6;2(6):e201900533. doi: 10.26508/lsa.201900533 (PMC6836709; doi:10.26508/lsa.201900533)
Supplement: Supplementary file 4 [file LSA-2019-00533_SdataF4.xlsx]

## Sheet: Source data Figure 2D
DATA SET % pMo blood									Shapiro-Wilk normality test										Unpaired t test with Welch's correction (WT vs ABIN1 4w)			Unpaired t test with Welch's correction (WT vs ABIN1 16w)
WT 4w	ABIN1 4w	WT 8w	ABIN1 8w	WT16w	ABIN1 16w	WT22w	ABIN1 22w			WT 4w	ABIN1 4w	WT 8w	ABIN1 8w	WT16w	ABIN1 16w	WT22w	ABIN1 22w
2.3	11	2.66	4.57	2.71	32.2	3.09	37.9		Test for normal distribution										Table Analyzed	Transform of pMo blood %		Table Analyzed	Transform of pMo blood %
2.64	14.8	5.95	4.07	2.45	21.1	2.35	31.1		Shapiro-Wilk test
3.08	12.8	3.03	11.7	3.44	31.8	2.97	48.3		W	0.9166	0.8781	0.9391	0.9003	0.9331	0.8725	0.852	0.964		Column B	ABIN1 4w		Column F	ABIN1 16w
4.71	4.17	2.27	8.09	3.57	22.1	3.16	18.7		P value	0.3294	0.2181	0.6305	0.3756	0.6043	0.1952	0.1634	0.85		vs.	vs.		vs.	vs.
3.23	8.1	1.5	29.3	1.47	31.5	2.56	21.4		Passed normality test (alpha=0.05)?	Yes	Yes	Yes	Yes	Yes	Yes	Yes	Yes		Column A	WT 4w		Column E	WT16w
4.47	3.65	0.95	13.5	1.78	25.8	2.36	33.2		P value summary	ns	ns	ns	ns	ns	ns	ns	ns
0.56	4.16	0.77			34.7														Unpaired t test with Welch's correction			Unpaired t test with Welch's correction
0.81									Number of values	10	7	7	6	6	7	6	6		P value	0.0038		P value	<0.0001
0.79																			P value summary	**		P value summary	****
1.19																			Significantly different (P < 0.05)?	Yes		Significantly different (P < 0.05)?	Yes
																			One- or two-tailed P value?	Two-tailed		One- or two-tailed P value?	Two-tailed
DATA SET % pMo blood (arcsin sqrt transformation)																			Welch-corrected t, df	t=3.825 df=9.269		Welch-corrected t, df	t=15.72 df=8.635
WT 4w	ABIN1 4w	WT 8w	ABIN1 8w	WT16w	ABIN1 16w	WT22w	ABIN1 22w
0.152245	0.338065	0.163827	0.215438	0.165374	0.603406	0.176702	0.663185												How big is the difference?			How big is the difference?
0.163204	0.394891	0.246412	0.203137	0.157171	0.47726	0.153904	0.591581												Mean ± SEM of column A	0.1468 ± 0.01667, n=10		Mean ± SEM of column E	0.1591 ± 0.01126, n=6
0.176413	0.36588	0.17496	0.3491	0.186553	0.599119	0.173202	0.768395												Mean ± SEM of column B	0.2844 ± 0.03188, n=7		Mean ± SEM of column F	0.5611 ± 0.02296, n=7
0.218766	0.205652	0.151241	0.288411	0.190087	0.489411	0.178714	0.447192												Difference between means	0.1376 ± 0.03598		Difference between means	0.402 ± 0.02558
0.180704	0.288594	0.122783	0.571976	0.121543	0.595894	0.160691	0.480927												95% confidence interval	0.0566 to 0.2186		95% confidence interval	0.3438 to 0.4603
0.213031	0.192231	0.0976229	0.376237	0.133816	0.532788	0.154234	0.614065												R squared (eta squared)	0.6122		R squared (eta squared)	0.9662
0.0749032	0.205402	0.0878626			0.629904
0.0901219																			F test to compare variances			F test to compare variances
0.0889994																			F, DFn, Dfd	2.559, 6, 9		F, DFn, Dfd	4.849, 6, 5
0.109305																			P value	0.1986		P value	0.1041
																			P value summary	ns		P value summary	ns
																			Significantly different (P < 0.05)?	No		Significantly different (P < 0.05)?	No
																			Unpaired t test with Welch's correction (WT vs ABIN1 8w)			Unpaired t test with Welch's correction (WT vs ABIN1 22w)
																			Table Analyzed	Transform of pMo blood %		Table Analyzed	Transform of pMo blood %
																			Column D	ABIN1 8w		Column H	ABIN1 22w
																			vs.	vs.		vs.	vs.
																			Column C	WT 8w		Column G	WT22w
																			Unpaired t test with Welch's correction			Unpaired t test with Welch's correction
																			P value	0.0188		P value	0.0003
																			P value summary	*		P value summary	***
																			Significantly different (P < 0.05)?	Yes		Significantly different (P < 0.05)?	Yes
																			One- or two-tailed P value?	Two-tailed		One- or two-tailed P value?	Two-tailed
																			Welch-corrected t, df	t=3.133 df=6.351		Welch-corrected t, df	t=8.823 df=5.092
																			How big is the difference?			How big is the difference?
																			Mean ± SEM of column C	0.1492 ± 0.02038, n=7		Mean ± SEM of column G	0.1662 ± 0.004621, n=6
																			Mean ± SEM of column D	0.334 ± 0.05535, n=6		Mean ± SEM of column H	0.5942 ± 0.04829, n=6
																			Difference between means	0.1848 ± 0.05898		Difference between means	0.428 ± 0.04851
																			95% confidence interval	0.04239 to 0.3272		95% confidence interval	0.304 to 0.552
																			R squared (eta squared)	0.6072		R squared (eta squared)	0.9386
																			F test to compare variances			F test to compare variances
																			F, DFn, Dfd	6.319, 5, 6		F, DFn, Dfd	109.2, 5, 5
																			P value	0.0441		P value	<0.0001
																			P value summary	*		P value summary	****
																			Significantly different (P < 0.05)?	Yes		Significantly different (P < 0.05)?	Yes

## Sheet: Source data Figure 2E
DATA SET % iMo blood									Shapiro-Wilk normality test										Unpaired t test with Welch's correction (WT vs ABIN1 4w)			Unpaired t test with Welch's correction (WT vs ABIN1 16w)
WT 4w	ABIN1 4w	WT 8w	ABIN1 8w	WT16w	ABIN1 16w	WT22w	ABIN1 22w			WT 4w	ABIN1 4w	WT 8w	ABIN1 8w	WT16w	ABIN1 16w	WT22w	ABIN1 22w
2.34	4.72	2.89	3.56	1.67	9.78	1.25	2.93		Test for normal distribution										Table Analyzed	Transform of iMo blood %		Table Analyzed	Transform of iMo blood %
2.87	7.3	6.92	2.62	6.65	6.08	0.46	8.37		Shapiro-Wilk test
4.71	5.37	3.89	5.23	7.45	9.85	0.74	6.44		W	0.9064	0.9275	0.9864	0.9157	0.9431	0.9759	0.824	0.9701		Column B	ABIN1 4w		Column F	ABIN1 16w
5.7	4.83	5.1	10.7	4.03	4.82	0.81	6.86		P value	0.2571	0.53	0.9847	0.4753	0.684	0.9374	0.0956	0.893		vs.	vs.		vs.	vs.
3.73	10.4	3.68	10.9	2.54	11.1	4.02	12.6		Passed normality test (alpha=0.05)?	Yes	Yes	Yes	Yes	Yes	Yes	Yes	Yes		Column A	WT 4w		Column E	WT16w
3.82	3.53	2.63	6.6	3.22	7.6	3.83	10.2		P value summary	ns	ns	ns	ns	ns	ns	ns	ns
2.68	5.85	1.56			14														Unpaired t test with Welch's correction			Unpaired t test with Welch's correction
3.85									Number of values	10	7	7	6	6	7	6	6		P value	0.0133		P value	0.0092
2.39																			P value summary	*		P value summary	**
2.56																			Significantly different (P < 0.05)?	Yes		Significantly different (P < 0.05)?	Yes
																			One- or two-tailed P value?	Two-tailed		One- or two-tailed P value?	Two-tailed
DATA SET % iMo blood (arcsin sqrt transformation)																			Welch-corrected t, df	t=3.034 df=9.523		Welch-corrected t, df	t=3.178 df=10.56
WT 4w	ABIN1 4w	WT 8w	ABIN1 8w	WT16w	ABIN1 16w	WT22w	ABIN1 22w
0.153574	0.219002	0.17083	0.189817	0.129591	0.318066	0.112038	0.17202												How big is the difference?			How big is the difference?
0.170232	0.273585	0.266191	0.162579	0.260823	0.249146	0.0678754	0.293505												Mean ± SEM of column A	0.1853 ± 0.009292, n=10		Mean ± SEM of column E	0.2016 ± 0.02343, n=6
0.218766	0.233858	0.198532	0.230734	0.276455	0.319242	0.0861297	0.256577												Mean ± SEM of column B	0.2442 ± 0.01708, n=7		Mean ± SEM of column F	0.3015 ± 0.02095, n=7
0.241075	0.221581	0.227797	0.333242	0.202122	0.221348	0.0901219	0.265007												Difference between means	0.05898 ± 0.01944		Difference between means	0.09989 ± 0.03143
0.194353	0.328359	0.19303	0.336464	0.160056	0.33966	0.201868	0.362876												95% confidence interval	0.01537 to 0.1026		95% confidence interval	0.03036 to 0.1694
0.196714	0.189006	0.162892	0.259818	0.180421	0.279298	0.196975	0.325069												R squared (eta squared)	0.4915		R squared (eta squared)	0.4888
0.164447	0.24429	0.125227			0.383497
0.197496																			F test to compare variances			F test to compare variances
0.155219																			F, DFn, Dfd	2.364, 6, 9		F, DFn, Dfd	1.073, 5, 6
0.160691																			P value	0.2373		P value	0.9166
																			P value summary	ns		P value summary	ns
																			Significantly different (P < 0.05)?	No		Significantly different (P < 0.05)?	No
																			Unpaired t test with Welch's correction (WT vs ABIN1 8w)			Unpaired t test with Welch's correction (WT vs ABIN1 22w)
																			Table Analyzed	Transform of iMo blood %		Table Analyzed	Transform of iMo blood %
																			Column D	ABIN1 8w		Column H	ABIN1 22w
																			vs.	vs.		vs.	vs.
																			Column C	WT 8w		Column G	WT22w
																			Unpaired t test with Welch's correction			Unpaired t test with Welch's correction
																			P value	0.1163		P value	0.0017
																			P value summary	ns		P value summary	**
																			Significantly different (P < 0.05)?	No		Significantly different (P < 0.05)?	Yes
																			One- or two-tailed P value?	Two-tailed		One- or two-tailed P value?	Two-tailed
																			Welch-corrected t, df	t=1.755 df=8.223		Welch-corrected t, df	t=4.266 df=9.88
																			How big is the difference?			How big is the difference?
																			Mean ± SEM of column C	0.1921 ± 0.01731, n=7		Mean ± SEM of column G	0.1258 ± 0.02397, n=6
																			Mean ± SEM of column D	0.2521 ± 0.0295, n=6		Mean ± SEM of column H	0.2792 ± 0.02678, n=6
																			Difference between means	0.06004 ± 0.0342		Difference between means	0.1533 ± 0.03594
																			95% confidence interval	-0.01847 to 0.1385		95% confidence interval	0.07313 to 0.2336
																			R squared (eta squared)	0.2726		R squared (eta squared)	0.6482
																			F test to compare variances			F test to compare variances
																			F, DFn, Dfd	2.49, 5, 6		F, DFn, Dfd	1.247, 5, 5
																			P value	0.2975		P value	0.8142
																			P value summary	ns		P value summary	ns
																			Significantly different (P < 0.05)?	No		Significantly different (P < 0.05)?	No

## Sheet: Source data 2F
DATA SET pMo spleen									Shapiro-Wilk normality test										Mann-Whitney test (WT vs ABIN1 4w)			Mann-Whitney test (WT vs ABIN1 16w)
WT 4w	ABIN1 4w	WT 8w	ABIN1 8w	WT16w	ABIN1 16w	WT22w	ABIN1 22w			WT 4w	ABIN1 4w	WT 8w	ABIN1 8w	WT16w	ABIN1 16w	WT22w	ABIN1 22w
0.149955 spleen	0.9333	0.35297	0.4216	0.126	2.22336	0.131334	7.20902		Shapiro-Wilk test										Table Analyzed	pMo spleen		Table Analyzed	pMo spleen
0.2486	1.4798	0.23322	0.23547	0.064558	1.47918	0.161992	4.34422		W	0.8975	0.8018	0.9659	0.8517	0.7769	0.8881	0.8267	0.9388
0.20655	0.88176	0.30186	0.69156	0.117873	1.29648	0.140452	3.43867		P value	0.2058	0.0427	0.8673	0.1625	0.0361	0.2246	0.1007	0.6492		Column B	ABIN1 4w		Column F	ABIN1 16w
0.3285	0.072886	0.17424	0.66068	0.061932	5.66752	0.039162	0.992826		Passed normality test (alpha=0.05)?	Yes	No	Yes	Yes	No	Yes	Yes	Yes		vs.	vs.		vs.	vs.
0.28611	0.05421	0.11592	1.57267	0.07038	2.6288	0.04615	2.87		P value summary	ns	*	ns	ns	*	ns	ns	ns		Column A	WT 4w		Column E	WT16w
0.38857	0.09451	0.1334	0.72618	0.05782	0.6771	0.031947	3.562
0.0378	0.026453	0.0548			1.93914				Number of values	10	7	7	6	6	8	6	6		Mann Whitney test			Mann Whitney test
0.039771					3.2472														P value	0.5362		P value	0.0007
0.0506																			Exact or approximate P value?	Exact		Exact or approximate P value?	Exact
0.026677																			P value summary	ns		P value summary	***
																			Significantly different (P < 0.05)?	No		Significantly different (P < 0.05)?	Yes
																			One- or two-tailed P value?	Two-tailed		One- or two-tailed P value?	Two-tailed
																			Sum of ranks in column A,B	83 , 70		Sum of ranks in column E,F	21 , 84
																			Mann-Whitney U	28		Mann-Whitney U	0
																			Difference between medians			Difference between medians
																			Median of column A	0.1783, n=10		Median of column E	0.06747, n=6
																			Median of column B	0.09451, n=7		Median of column F	2.081, n=8
																			Difference: Actual	-0.08374		Difference: Actual	2.014
																			Difference: Hodges-Lehmann	0.0395		Difference: Hodges-Lehmann	1.989
																			Mann-Whitney test (WT vs ABIN1 8w)			Mann-Whitney test (WT vs ABIN1 22w)
																			Table Analyzed	pMo spleen		Table Analyzed	pMo spleen
																			Column D	ABIN1 8w		Column H	ABIN1 22w
																			vs.	vs.		vs.	vs.
																			Column C	WT 8w		Column G	WT22w
																			Mann Whitney test			Mann Whitney test
																			P value	0.0047		P value	0.0022
																			Exact or approximate P value?	Exact		Exact or approximate P value?	Exact
																			P value summary	**		P value summary	**
																			Significantly different (P < 0.05)?	Yes		Significantly different (P < 0.05)?	Yes
																			One- or two-tailed P value?	Two-tailed		One- or two-tailed P value?	Two-tailed
																			Sum of ranks in column C,D	30 , 61		Sum of ranks in column G,H	21 , 57
																			Mann-Whitney U	2		Mann-Whitney U	0
																			Difference between medians			Difference between medians
																			Median of column C	0.1742, n=7		Median of column G	0.08874, n=6
																			Median of column D	0.6761, n=6		Median of column H	3.5, n=6
																			Difference: Actual	0.5019		Difference: Actual	3.412
																			Difference: Hodges-Lehmann	0.4429		Difference: Hodges-Lehmann	3.403

## Sheet: Source data 2G
DATA SET iMo spleen									Shapiro-Wilk normality test										Mann-Whitney test (WT vs ABIN1 4w)			Mann-Whitney test (WT vs ABIN1 16w)
WT 4w	ABIN1 4w	WT 8w	ABIN1 8w	WT16w	ABIN1 16w	WT22w	ABIN1 22w			WT 4w	ABIN1 4w	WT 8w	ABIN1 8w	WT16w	ABIN1 16w	WT22w	ABIN1 22w
0.17687	0.366	0.46562	0.408	0.161	1.06536	0.078175	1.59527		Test for normal distribution										Table Analyzed	iMo spleen		Table Analyzed	iMo spleen
0.25425	0.8607	0.37076	0.41583	0.25823	0.9141	0.087476	1.12281		Shapiro-Wilk test
0.23868	0.51603	0.4257	0.49494	0.306469	0.81696	0.111393	0.851923		W	0.8583	0.8098	0.9547	0.7765	0.9287	0.9819	0.8646	0.9024		Column B	ABIN1 4w		Column F	ABIN1 16w
0.4161	0.043731	0.28314	0.46964	0.133392	1.40976	0.051425	0.558465		P value	0.0728	0.0511	0.7722	0.0358	0.5701	0.9718	0.2055	0.3885		vs.	vs.		vs.	vs.
0.53856	0.04587	0.23736	0.44573	0.23598	0.8798	0.1917	0.82		Passed normality test (alpha=0.05)?	Yes	Yes	Yes	No	Yes	Yes	Yes	Yes		Column A	WT 4w		Column E	WT16w
0.57967	0.09451	0.14674	0.19266	0.1652	0.59475	0.0926	0.7124		P value summary	ns	ns	ns	*	ns	ns	ns	ns
0.07	0.049128	0.09316			0.27132														Mann Whitney test			Mann Whitney test
0.07856					0.7128				Number of values	10	7	7	6	6	8	6	6		P value	0.6009		P value	0.0013
0.0552																			Exact or approximate P value?	Exact		Exact or approximate P value?	Exact
0.062727																			P value summary	ns		P value summary	**
																			Significantly different (P < 0.05)?	No		Significantly different (P < 0.05)?	Yes
																			One- or two-tailed P value?	Two-tailed		One- or two-tailed P value?	Two-tailed
																			Sum of ranks in column A,B	96 , 57		Sum of ranks in column E,F	22 , 83
																			Mann-Whitney U	29		Mann-Whitney U	1
																			Difference between medians			Difference between medians
																			Median of column A	0.2078, n=10		Median of column E	0.2006, n=6
																			Median of column B	0.09451, n=7		Median of column F	0.8484, n=8
																			Difference: Actual	-0.1133		Difference: Actual	0.6478
																			Difference: Hodges-Lehmann	-0.01993		Difference: Hodges-Lehmann	0.6327
																			Mann-Whitney test (WT vs ABIN1 8w)			Mann-Whitney test (WT vs ABIN1 22w)
																			Table Analyzed	iMo spleen		Table Analyzed	iMo spleen
																			Column D	ABIN1 8w		Column H	ABIN1 22w
																			vs.	vs.		vs.	vs.
																			Column C	WT 8w		Column G	WT22w
																			Mann Whitney test			Mann Whitney test
																			P value	0.1375		P value	0.0022
																			Exact or approximate P value?	Exact		Exact or approximate P value?	Exact
																			P value summary	ns		P value summary	**
																			Significantly different (P < 0.05)?	No		Significantly different (P < 0.05)?	Yes
																			One- or two-tailed P value?	Two-tailed		One- or two-tailed P value?	Two-tailed
																			Sum of ranks in column C,D	38 , 53		Sum of ranks in column G,H	21 , 57
																			Mann-Whitney U	10		Mann-Whitney U	0
																			Difference between medians			Difference between medians
																			Median of column C	0.2831, n=7		Median of column G	0.09004, n=6
																			Median of column D	0.4308, n=6		Median of column H	0.836, n=6
																			Difference: Actual	0.1476		Difference: Actual	0.7459
																			Difference: Hodges-Lehmann	0.1118		Difference: Hodges-Lehmann	0.7412
