# Supplementary material for: Distinct signals and immune cells drive liver pathology and glomerulonephritis in ABIN1[D485N] mice
Source: Life Sci Alliance. 2019 Nov 6;2(6):e201900533. doi: 10.26508/lsa.201900533 (PMC6836709; doi:10.26508/lsa.201900533)
Supplement: Supplementary file 8 [file LSA-2019-00533_SdataF7.xlsx]

## Sheet: 7F Cell cycle
RAW DATA % cells in phase
	WT				ABIN1[D485N]
G0/G1	93.8	96.1	94.3	92.8	49.9	53.5	61.4
S	2.34	1.75	1.39	1.49	13.1	13.9	11
G2	2.97	0.94	2.91	4.89	33.7	30	25.1
sqrt arcsin transform G0/G1			Shapiro-Wilk test				Unpaired t test with Welch's correction
WT	ABIN1[D485N]			WT	ABIN1[D485N]		Table Analyzed	Transform of G0
1.31915	0.784398		Test for normal distribution
1.37201	0.820427		Shapiro-Wilk test				Column B	ABIN1[D485N]
1.32972	0.90041		W	0.9479	0.9543		vs.	vs.
1.29914			P value	0.7032	0.5887		Column A	WT
			Passed normality test (alpha=0.05)?	Yes	Yes
			P value summary	ns	ns		Unpaired t test with Welch's correction
							P value	0.0013
			Number of values	4	3		P value summary	**
							Significantly different (P < 0.05)?	Yes
							One- or two-tailed P value?	Two-tailed
							Welch-corrected t, df	t=13.17, df=2.809
							How big is the difference?
							Mean of column A	1.33
							Mean of column B	0.8351
							Difference between means (B - A) ± SEM	-0.4949 ± 0.03757
							95% confidence interval	-0.6192 to -0.3706
							R squared (eta squared)	0.9841
							F test to compare variances
							F, DFn, Dfd	3.731, 2, 3
							P value	0.3071
							P value summary	ns
							Significantly different (P < 0.05)?	No
							Data analyzed
							Sample size, column A	4
							Sample size, column B	3
sqrt arcsin transform S			Shapiro-Wilk test				Unpaired t test with Welch's correction
WT	ABIN1[D485N]			WT	ABIN1[D485N]		Table Analyzed	Transform of S
0.153574	0.370347		Test for normal distribution
0.132676	0.382054		Shapiro-Wilk test				Column B	ABIN1[D485N]
0.118173	0.338065		W	0.9051	0.932		vs.	vs.
0.122371			P value	0.4567	0.4963		Column A	WT
			Passed normality test (alpha=0.05)?	Yes	Yes
			P value summary	ns	ns		Unpaired t test with Welch's correction
							P value	0.0003
			Number of values	4	3		P value summary	***
							Significantly different (P < 0.05)?	Yes
							One- or two-tailed P value?	Two-tailed
							Welch-corrected t, df	t=15.11, df=3.408
							How big is the difference?
							Mean of column A	0.1317
							Mean of column B	0.3635
							Difference between means (B - A) ± SEM	0.2318 ± 0.01534
							95% confidence interval	0.1861 to 0.2775
							R squared (eta squared)	0.9853
							F test to compare variances
							F, DFn, Dfd	2.078, 2, 3
							P value	0.5429
							P value summary	ns
							Significantly different (P < 0.05)?	No
							Data analyzed
							Sample size, column A	4
							Sample size, column B	3
sqrt arcsin transform G2			Shapiro-Wilk test				Unpaired t test with Welch's correction
WT	ABIN1[D485N]			WT	ABIN1[D485N]		Table Analyzed	Transform of G2
0.173202	0.619364		Test for normal distribution
0.0971061	0.57964		Shapiro-Wilk test				Column B	ABIN1[D485N]
0.171426	0.524753		W	0.9332	0.9915		vs.	vs.
0.222977			P value	0.6133	0.8238		Column A	WT
			Passed normality test (alpha=0.05)?	Yes	Yes
			P value summary	ns	ns		Unpaired t test with Welch's correction
							P value	0.0002
			Number of values	4	3		P value summary	***
							Significantly different (P < 0.05)?	Yes
							One- or two-tailed P value?	Two-tailed
							Welch-corrected t, df	t=10.82, df=4.681
							How big is the difference?
							Mean of column A	0.1662
							Mean of column B	0.5746
							Difference between means (B - A) ± SEM	0.4084 ± 0.03775
							95% confidence interval	0.3093 to 0.5075
							R squared (eta squared)	0.9615
							F test to compare variances
							F, DFn, Dfd	1.192, 3, 2
							P value	0.9726
							P value summary	ns
							Significantly different (P < 0.05)?	No
							Data analyzed
							Sample size, column A	4
							Sample size, column B	3
