# Supplementary material for: Distinct signals and immune cells drive liver pathology and glomerulonephritis in ABIN1[D485N] mice
Source: Life Sci Alliance. 2019 Nov 6;2(6):e201900533. doi: 10.26508/lsa.201900533 (PMC6836709; doi:10.26508/lsa.201900533)
Supplement: Supplementary file 9 [file LSA-2019-00533_TableS2.xlsx]

## Sheet: Sheet1
Table S2. Upregulation of genes involved in controlling the cell division cycle in iMo from ABIN1[D485N] mice. Abbreviations FC, fold change in expression ABIN1[D485N]/WT; FDR, false discovery rate.
			iMo
Gene name	Protein	Function	Log2FC	FDR
Mcm2	minichromosome maintenance complex component 2	Replicative helicase, part of the Mcm complex, required for initiation of DNA replication	3.9	0
Mcm3	minichromosome maintenance complex component 3	Replicative helicase, part of the Mcm complex, required for initiation of DNA replication	3.2	0
Mcm4	minichromosome maintenance complex component 4	Replicative helicase, part of the Mcm complex, required for initiation of DNA replication	2.4	0
Mcm5	minichromosome maintenance complex component 5	Replicative helicase, part of the Mcm complex, required for initiation of DNA replication	3.8	0
Mcm6	minichromosome maintenance complex component 6	Replicative helicase, part of the Mcm complex, required for initiation of DNA replication	3.4	0
Mcm7	minichromosome maintenance complex component 7	Replicative helicase, part of the Mcm complex, required for initiation of DNA replication	3.7	0
Mcm8	minichromosome maintenance complex component 8	Replicative helicase, part of the Mcm complex, required for initiation of DNA replication	3.4	0.002
Mcm10	minichromosome maintenance complex component 10	Replicative helicase, part of the Mcm complex, required for initiation of DNA replication	4.6	0
Pole1	DNA polymerase	DNA synthesis	2.9	0.004
	epsilon subunit
Pole2	DNA polymerase epsilon 2 subunit	DNA synthesis	3.1	0
Plk1	polo like kinase 1	Protein kinase required for the initiation and progression of mitosis	4.3	0
Plk4	polo like kinase 4	Protein kinase regulating centriole duplication and procentriole formation	3.2	0
Cdk1	cyclin-dependent	Protein kinase required for many aspects of cell cycle progression	4.3	0
	kinase 1
Prim1	DNA primase, p49 subunit	RNA polymerase, synthesizes short RNA primers required for the Okazaki fragments made during discontinuous DNA replication	4.5	0
Prim2	DNA primase, p58 subunit	RNA polymerase, catalyzing the synthesis of short RNA required for several aspects of DNA primer formation	2.5	0
