# Supplementary material for: Distinct signals and immune cells drive liver pathology and glomerulonephritis in ABIN1[D485N] mice
Source: Life Sci Alliance. 2019 Nov 6;2(6):e201900533. doi: 10.26508/lsa.201900533 (PMC6836709; doi:10.26508/lsa.201900533)
Supplement: Supplementary file 10 [file LSA-2019-00533_SdataF8.xlsx]

## Sheet: 8A pMo
DATA SET pMo week 0				DATA SET pMo w0 arcsin sqrt transformation				Shapiro-Wilk normality test w0					One-way ANOVA							Tukey's multiple comparisons 0w
WT	ABIN1 chow	ABIN1 chow + PF		WT	ABIN1 chow	ABIN1 chow + PF			WT	ABIN1 chow	ABIN1 chow + PF		Table Analyzed	Transform of Blood pMo week 0 %						Number of families	1
1.61	6.31	5.67		0.127229	0.253917	0.240427		Shapiro-Wilk normality test					Data sets analyzed	A : WT	B : ABIN1 chow	C : ABIN1 chow + PF				Number of comparisons per family	3
2.27	3.65	10.9		0.151241	0.192231	0.336464		W	0.92	0.8669	0.9851									Alpha	0.05
2.12	8.14	8.37		0.146122	0.289327	0.293505		P value	0.5054	0.2143	0.9738		ANOVA summary
1.25	4.37	1.53		0.112038	0.210599	0.124011		Passed normality test (alpha=0.05)?	Yes	Yes	Yes		F	9.31						Tukey's multiple comparisons test	Mean Diff.	95.00% CI of diff.	Significant?	Summary	Adjusted P Value
1.65	7.45	15.6		0.128808	0.276455	0.406033		P value summary	ns	ns	ns		P value	0.0023
1.33	8.01	5.28		0.115583	0.286941	0.231854		Number of values	6	6	6		P value summary	**						WT vs. ABIN1 chow	-0.121	-0.214 to -0.0291	Yes	*	0.0101	A-B
													Significant diff. among means (P < 0.05)?	Yes						WT vs. ABIN1 chow + PF	-0.142	-0.234 to -0.0496	Yes	**	0.0032	A-C
													R square	0.554						ABIN1 chow vs. ABIN1 chow + PF	-0.0205	-0.113 to 0.0718	No	ns	0.8348	B-C
DATA SET pMo week 5				DATA SET pMo w5 arcsin sqrt transformation				Shapiro-Wilk normality test w5
WT	ABIN1 chow	ABIN1 chow + PF		WT	ABIN1 chow	ABIN1 chow + PF			WT	ABIN1 chow	ABIN1 chow + PF		Brown-Forsythe test
1.23	20.3	16		0.111134	0.467387	0.411517		Shapiro-Wilk normality test					F (DFn, DFd)	4.7 (2, 15)						Test details	Mean 1	Mean 2	Mean Diff.	SE of diff.	n1	n2	q	DF
1.6	16.4	3.32		0.126831	0.416945	0.183232		W	0.8191	0.9605	0.9613		P value	0.026
1.45	14.3	9.56		0.120709	0.387801	0.314344		P value	0.0866	0.8236	0.8167		P value summary	*						WT vs. ABIN1 chow	0.13	0.252	-0.121	0.0355	6	6	4.83	15
1.62	12.2	6.51		0.127625	0.356808	0.258		Passed normality test (alpha=0.05)?	Yes	Yes	Yes		Are SDs significantly different (P < 0.05)?	Yes						WT vs. ABIN1 chow + PF	0.13	0.272	-0.142	0.0355	6	6	5.65	15
1.31	6.59	5.26		0.114707	0.259617	0.231407		P value summary	ns	ns	ns									ABIN1 chow vs. ABIN1 chow + PF	0.252	0.272	-0.0205	0.0355	6	6	0.815	15
2.58	12.8			0.161323	0.36588			Number of values	6	6	5		Bartlett's test
													Bartlett's statistic (corrected)	12
													P value	0.0025						Tukey's multiple comparisons 5w
DATA SET pMo week 10				DATA SET pMo w10 arcsin sqrt transformation				Shapiro-Wilk normality test w10					P value summary	**						Number of families	1
WT	ABIN1 chow	ABIN1 chow + PF		WT	ABIN1 chow	ABIN1 chow + PF			WT	ABIN1 chow	ABIN1 chow + PF		Are SDs significantly different (P < 0.05)?	Yes						Number of comparisons per family	3
3.68	46.7	18.1		0.19303	0.752374	0.439449		Shapiro-Wilk normality test												Alpha	0.05
5.02	23	9.84		0.225972	0.50018	0.319074		W	0.9403	0.9418	0.9589		ANOVA table	SS	DF	MS	F (DFn, DFd)	P value
3.37	12.9	15.3		0.184623	0.367374	0.401883		P value	0.6613	0.6734	0.8109		Treatment (between columns)	0.0706	2	0.0353	F (2, 15) = 9.31	P=0.0023		Tukey's multiple comparisons test	Mean Diff.	95.00% CI of diff.	Significant?	Summary	Adjusted P Value
8.02	29.7	6.7		0.287125	0.576362	0.261825		Passed normality test (alpha=0.05)?	Yes	Yes	Yes		Residual (within columns)	0.0568	15	0.00379
4.56	38	5.39		0.215199	0.664215	0.234302		P value summary	ns	ns	ns		Total	0.127	17					WT vs. ABIN1 chow	-0.249	-0.345 to -0.153	Yes	****	<0.0001	A-B
0.77	44.1	10.8		0.0878626	0.72626	0.334856		Number of values	6	6	6									WT vs. ABIN1 chow + PF	-0.153	-0.253 to -0.052	Yes	**	0.0037	A-C
													Data summary							ABIN1 chow vs. ABIN1 chow + PF	0.096	-0.00463 to 0.197	No	ns	0.0624	B-C
													Number of treatments (columns)	3
													Number of values (total)	18
																				Test details	Mean 1	Mean 2	Mean Diff.	SE of diff.	n1	n2	q	DF
													One-way ANOVA
													Table Analyzed	Transform of Blood pMo week 5%						WT vs. ABIN1 chow	0.127	0.376	-0.249	0.0367	6	6	9.59	14
													Data sets analyzed	A : WT	B : ABIN1 chow	C : ABIN1 chow + PF				WT vs. ABIN1 chow + PF	0.127	0.28	-0.153	0.0385	6	5	5.61	14
																				ABIN1 chow vs. ABIN1 chow + PF	0.376	0.28	0.096	0.0385	6	5	3.53	14
													ANOVA summary
													F	23.3
													P value	<0.0001						Tukey's multiple comparisons 10w
													P value summary	****						Number of families	1
													Significant diff. among means (P < 0.05)?	Yes						Number of comparisons per family	3
													R square	0.769						Alpha	0.05
													Brown-Forsythe test							Tukey's multiple comparisons test	Mean Diff.	95.00% CI of diff.	Significant?	Summary	Adjusted P Value
													F (DFn, DFd)	2.19 (2, 14)
													P value	0.1487						WT vs. ABIN1 chow	-0.399	-0.554 to -0.244	Yes	****	<0.0001	A-B
													P value summary	ns						WT vs. ABIN1 chow + PF	-0.133	-0.288 to 0.0221	No	ns	0.0988	A-C
													Are SDs significantly different (P < 0.05)?	No						ABIN1 chow vs. ABIN1 chow + PF	0.266	0.111 to 0.421	Yes	**	0.0013	B-C
													Bartlett's test
													Bartlett's statistic (corrected)	8.33						Test details	Mean 1	Mean 2	Mean Diff.	SE of diff.	n1	n2	q	DF
													P value	0.0155
													P value summary	*						WT vs. ABIN1 chow	0.199	0.598	-0.399	0.0597	6	6	9.45	15
													Are SDs significantly different (P < 0.05)?	Yes						WT vs. ABIN1 chow + PF	0.199	0.332	-0.133	0.0597	6	6	3.15	15
																				ABIN1 chow vs. ABIN1 chow + PF	0.598	0.332	0.266	0.0597	6	6	6.3	15
													ANOVA table	SS	DF	MS	F (DFn, DFd)	P value
													Treatment (between columns)	0.188	2	0.0942	F (2, 14) = 23.3	P<0.0001
													Residual (within columns)	0.0565	14	0.00403
													Total	0.245	16
													Data summary
													Number of treatments (columns)	3
													Number of values (total)	17
													One-way ANOVA
													Table Analyzed	Transform of Blood pMo week 10 %
													Data sets analyzed	A : WT	B : ABIN1 chow	C : ABIN1 chow + PF
													ANOVA summary
													F	23.2
													P value	<0.0001
													P value summary	****
													Significant diff. among means (P < 0.05)?	Yes
													R square	0.755
													Brown-Forsythe test
													F (DFn, DFd)	2.67 (2, 15)
													P value	0.1019
													P value summary	ns
													Are SDs significantly different (P < 0.05)?	No
													Bartlett's test
													Bartlett's statistic (corrected)	3.48
													P value	0.1758
													P value summary	ns
													Are SDs significantly different (P < 0.05)?	No
													ANOVA table	SS	DF	MS	F (DFn, DFd)	P value
													Treatment (between columns)	0.495	2	0.247	F (2, 15) = 23.2	P<0.0001
													Residual (within columns)	0.16	15	0.0107
													Total	0.655	17
													Data summary
													Number of treatments (columns)	3
													Number of values (total)	18

## Sheet: 8B Spleen weight
DATA SET Spleen weight				Shapiro-Wilk normality test					Kruskal-Wallis test			Mann-Whitney U WT vs ABIN1 chow
WT chow	ABIN1 chow	ABIN1 chow + PF			WT	ABIN1 chow	ABIN1 chow + PF		Table Analyzed	Spleen weight		Table Analyzed	Spleen weight
0.06	0.4	0.17		Shapiro-Wilk normality test
0.13	0.33	0.07		W	0.8468	0.9025	0.727		Kruskal-Wallis test			Column B	ABIN1 chow
0.07	0.28	0.08		P value	0.1483	0.3889	0.0118		P value	0.0002		vs.	vs.
0.09	0.2215	0.0839		Passed normality test (alpha=0.05)?	Yes	Yes	No		Exact or approximate P value?	Exact		Column A	WT chow
0.06	0.4	0.0951		P value summary	ns	ns	*		P value summary	***
0.08	0.37	0.09		Number of values	6	6	6		Do the medians vary signif. (P < 0.05)?	Yes		Mann Whitney test
									Number of groups	3		P value	0.0022
									Kruskal-Wallis statistic	12.09		Exact or approximate P value?	Exact
												P value summary	**
									Data summary			Significantly different (P < 0.05)?	Yes
									Number of treatments (columns)	3		One- or two-tailed P value?	Two-tailed
									Number of values (total)	18		Sum of ranks in column A,B	21 , 57
												Mann-Whitney U	0
												Difference between medians
												Median of column A	0.075, n=6
												Median of column B	0.35, n=6
												Difference: Actual	0.275
												Difference: Hodges-Lehmann	0.27
												Mann-Whitney U ABIN1 chow vs ABIN1 PF
												Table Analyzed	Spleen weight
												Column C	ABIN1 chow + PF
												vs.	vs.
												Column B	ABIN1 chow
												Mann Whitney test
												P value	0.0022
												Exact or approximate P value?	Exact
												P value summary	**
												Significantly different (P < 0.05)?	Yes
												One- or two-tailed P value?	Two-tailed
												Sum of ranks in column B,C	57 , 21
												Mann-Whitney U	0
												Difference between medians
												Median of column B	0.35, n=6
												Median of column C	0.08695, n=6
												Difference: Actual	-0.2631
												Difference: Hodges-Lehmann	-0.2431
												Mann-Whitney U WT vs ABIN1 PF
												Table Analyzed	Spleen weight
												Column C	ABIN1 chow + PF
												vs.	vs.
												Column A	WT chow
												Mann Whitney test
												P value	0.2597
												Exact or approximate P value?	Exact
												P value summary	ns
												Significantly different (P < 0.05)?	No
												One- or two-tailed P value?	Two-tailed
												Sum of ranks in column A,C	31.5 , 46.5
												Mann-Whitney U	10.5
												Difference between medians
												Median of column A	0.075, n=6
												Median of column C	0.08695, n=6
												Difference: Actual	0.01195
												Difference: Hodges-Lehmann	0.01195

## Sheet: 8C GCB cells
DATA SET GCB cells				DATA SET GCB cells arcsin sqrt transformation				Shapiro-Wilk normality test					Kruskal-Wallis test			Mann-Whitney U WT vs ABIN1 chow
WT chow	ABIN1 chow	ABIN1 chow + PF		WT chow	ABIN1 chow	ABIN1 chow + PF			WT chow	ABIN1 chow	ABIN1 chow + PF		Table Analyzed	Transform of GCB %		Table Analyzed	Transform of GCB %
0.11	1.25	0.67		0.0331723	0.112038	0.0819452		Shapiro-Wilk normality test
0.99	1.03	0.43		0.0996637	0.101664	0.0656215		W	0.8735	0.786	0.8483		Kruskal-Wallis test			Column B	ABIN1 chow
0.16	2.62	0.7		0.0400107	0.162579	0.0837639		P value	0.2406	0.0438	0.1524		P value	0.0002		vs.	vs.
0.42	1.32	0.077		0.0648529	0.115146	0.0277524		Passed normality test (alpha=0.05)?	Yes	No	Yes		Exact or approximate P value?	Exact		Column A	WT chow
0.37	1.29	0.88		0.0608652	0.113824	0.0939464		P value summary	ns	*	ns		P value summary	***
0.14	2.75	0.95		0.0374253	0.166601	0.0976229		Number of values	6	6	6		Do the medians vary signif. (P < 0.05)?	Yes		Mann Whitney test
													Number of groups	3		P value	0.0022
													Kruskal-Wallis statistic	11.9		Exact or approximate P value?	Exact
																P value summary	**
													Data summary			Significantly different (P < 0.05)?	Yes
													Number of treatments (columns)	3		One- or two-tailed P value?	Two-tailed
													Number of values (total)	18		Sum of ranks in column A,B	21 , 57
																Mann-Whitney U	0
																Difference between medians
																Median of column A	0.05044, n=6
																Median of column B	0.1145, n=6
																Difference: Actual	0.06405
																Difference: Hodges-Lehmann	0.07292
																Mann-Whitney U ABIN1 chow vs ABIN1 PF
																Table Analyzed	Transform of GCB %
																Column C	ABIN1 chow + PF
																vs.	vs.
																Column B	ABIN1 chow
																Mann Whitney test
																P value	0.0022
																Exact or approximate P value?	Exact
																P value summary	**
																Significantly different (P < 0.05)?	Yes
																One- or two-tailed P value?	Two-tailed
																Sum of ranks in column B,C	57 , 21
																Mann-Whitney U	0
																Difference between medians
																Median of column B	0.1145, n=6
																Median of column C	0.08285, n=6
																Difference: Actual	-0.03163
																Difference: Hodges-Lehmann	-0.04731
																Mann-Whitney U WT vs ABIN1 PF
																Table Analyzed	Transform of GCB %
																Column C	ABIN1 chow + PF
																vs.	vs.
																Column A	WT chow
																Mann Whitney test
																P value	0.3095
																Exact or approximate P value?	Exact
																P value summary	ns
																Significantly different (P < 0.05)?	No
																One- or two-tailed P value?	Two-tailed
																Sum of ranks in column A,C	32 , 46
																Mann-Whitney U	11
																Difference between medians
																Median of column A	0.05044, n=6
																Median of column C	0.08285, n=6
																Difference: Actual	0.03242
																Difference: Hodges-Lehmann	0.0269

## Sheet: 8D anti-dsDNA
DATA SET anti-dsDNA				Shapiro-Wilk normality test					Kruskal-Wallis test			Mann-Whitney U WT vs ABIN1 chow
WT chow	ABIN1 chow	ABIN1 chow + PF			WT chow	ABIN1 chow	ABIN1 chow + PF		Table Analyzed	anti-dsDNA		Table Analyzed	anti-dsDNA
20.8358	30.09	22.6274		Shapiro-Wilk normality test
22.0309	31.2106	22.5442		W	0.9556	0.7845	0.6335		Kruskal-Wallis test			Column B	ABIN1 chow
14.3443	30.0606	22.8285		P value	0.7854	0.0424	0.0011		P value	<0.0001		vs.	vs.
16.1413	44.7659	23.55		Passed normality test (alpha=0.05)?	Yes	No	No		Exact or approximate P value?	Exact		Column A	WT chow
17.7225	52.375	34.2319		P value summary	ns	*	**		P value summary	****
20.0408	32.9898	21.406		Number of values	6	6	6		Do the medians vary signif. (P < 0.05)?	Yes		Mann Whitney test
									Number of groups	3		P value	0.0022
									Kruskal-Wallis statistic	13.2		Exact or approximate P value?	Exact
												P value summary	**
									Data summary			Significantly different (P < 0.05)?	Yes
									Number of treatments (columns)	3		One- or two-tailed P value?	Two-tailed
									Number of values (total)	18		Sum of ranks in column A,B	21 , 57
												Mann-Whitney U	0
												Difference between medians
												Median of column A	18.88, n=6
												Median of column B	32.1, n=6
												Difference: Actual	13.22
												Difference: Hodges-Lehmann	15.17
												Mann-Whitney U ABIN1 chow vs ABIN1 PF
												Table Analyzed	anti-dsDNA
												Column C	ABIN1 chow + PF
												vs.	vs.
												Column B	ABIN1 chow
												Mann Whitney test
												P value	0.026
												Exact or approximate P value?	Exact
												P value summary	*
												Significantly different (P < 0.05)?	Yes
												One- or two-tailed P value?	Two-tailed
												Sum of ranks in column B,C	53 , 25
												Mann-Whitney U	4
												Difference between medians
												Median of column B	32.1, n=6
												Median of column C	22.73, n=6
												Difference: Actual	-9.372
												Difference: Hodges-Lehmann	-9.062
												Mann-Whitney U WT vs ABIN1 PF
												Table Analyzed	anti-dsDNA
												Column C	ABIN1 chow + PF
												vs.	vs.
												Column A	WT chow
												Mann Whitney test
												P value	0.0043
												Exact or approximate P value?	Exact
												P value summary	**
												Significantly different (P < 0.05)?	Yes
												One- or two-tailed P value?	Two-tailed
												Sum of ranks in column A,C	22 , 56
												Mann-Whitney U	1
												Difference between medians
												Median of column A	18.88, n=6
												Median of column C	22.73, n=6
												Difference: Actual	3.846
												Difference: Hodges-Lehmann	5.005

## Sheet: 8E Glomerulonephritis
DATA SET Glomerulonephritis				Shapiro-Wilk normality test					One-way ANOVA							Tukey's multiple comparisons test
WT normal diet	ABIN1 normal diet	ABIN1 PF com			WT normal diet	ABIN1 normal diet	ABIN1 PF com		Table Analyzed	Glomerulonephritis score
0	0.4	0.15		Shapiro-Wilk normality test					Data sets analyzed	A : WT normal diet	B : ABIN1 normal diet	C : ABIN1 PF com				Number of families	1
0	2.1	0.05		W		0.9267	0.8687									Number of comparisons per family	3
0	1.45	0.2		P value		0.5548	0.221		ANOVA summary							Alpha	0.05
0	0.1	0.15		Passed normality test (alpha=0.05)?		Yes	Yes		F	8.927
0	1	0.4		P value summary		ns	ns		P value	0.0032						Tukey's multiple comparisons test	Mean Diff.	95.00% CI of diff.	Significant?	Summary	Adjusted P Value
	2.2	0.1		Number of values	5	6	6		P value summary	**
									Significant diff. among means (P < 0.05)?	Yes						WT normal diet vs. ABIN1 normal diet	-1.208	-2.038 to -0.3788	Yes	**	0.0051	A-B
									R square	0.5605						WT normal diet vs. ABIN1 PF com	-0.175	-1.005 to 0.6546	No	ns	0.8471	A-C
																ABIN1 normal diet vs. ABIN1 PF com	1.033	0.2424 to 1.824	Yes	*	0.0108	B-C
									Brown-Forsythe test
									F (DFn, DFd)	15.32 (2, 14)
									P value	0.0003						Test details	Mean 1	Mean 2	Mean Diff.	SE of diff.	n1	n2	q	DF
									P value summary	***
									Are SDs significantly different (P < 0.05)?	Yes						WT normal diet vs. ABIN1 normal diet	0	1.208	-1.208	0.317	5	6	5.391	14
																WT normal diet vs. ABIN1 PF com	0	0.175	-0.175	0.317	5	6	0.7808	14
									Bartlett's test							ABIN1 normal diet vs. ABIN1 PF com	1.208	0.175	1.033	0.3022	6	6	4.836	14
									Bartlett's statistic (corrected)	+infinity
									P value	<0.0001
									P value summary	****
									Are SDs significantly different (P < 0.05)?	Yes
									ANOVA table	SS	DF	MS	F (DFn, DFd)	P value
									Treatment (between columns)	4.892	2	2.446	F (2, 14) = 8.927	P=0.0032
									Residual (within columns)	3.836	14	0.274
									Total	8.728	16
									Data summary
									Number of treatments (columns)	3
									Number of values (total)	17

## Sheet: 8F Liver pathology
DATA SET Liver scores				Shapiro-Wilk normality test					Kruskal-Wallis test			Mann-Whitney U WT vs ABIN1 chow
WT chow	ABIN1 chow	ABIN1 chow + PF			WT chow	ABIN1 chow	ABIN1 chow + PF		Table Analyzed	Liver		Table Analyzed	Liver
0.2	2.95	1.35		Shapiro-Wilk normality test
0.1	2.3	0.25		W	0.9556	0.9092	0.7776		Kruskal-Wallis test			Column B	ABIN1 chow
0.1	1.65	1.25		P value	0.7773	0.4313	0.0366		P value	<0.0001		vs.	vs.
0.05	1.65	0.45		Passed normality test (alpha=0.05)?	Yes	Yes	No		Exact or approximate P value?	Exact		Column A	WT chow
0	2.35	0.2		P value summary	ns	ns	*		P value summary	****
	2.65	0.3		Number of values	5	6	6		Do the medians vary signif. (P < 0.05)?	Yes		Mann Whitney test
									Number of groups	3		P value	0.0022
									Kruskal-Wallis statistic	14.07		Exact or approximate P value?	Exact
												P value summary	**
									Data summary			Significantly different (P < 0.05)?	Yes
									Number of treatments (columns)	3		One- or two-tailed P value?	Two-tailed
									Number of values (total)	17		Sum of ranks in column A,B	15 , 51
												Mann-Whitney U	0
												Difference between medians
												Median of column A	0.1, n=5
												Median of column B	2.325, n=6
												Difference: Actual	2.225
												Difference: Hodges-Lehmann	2.25
												Mann-Whitney U ABIN1 chow vs ABIN1 PF
												Table Analyzed	Liver
												Column C	ABIN1 chow + PF
												vs.	vs.
												Column B	ABIN1 chow
												Mann Whitney test
												P value	0.0022
												Exact or approximate P value?	Exact
												P value summary	**
												Significantly different (P < 0.05)?	Yes
												One- or two-tailed P value?	Two-tailed
												Sum of ranks in column B,C	57 , 21
												Mann-Whitney U	0
												Difference between medians
												Median of column B	2.325, n=6
												Median of column C	0.375, n=6
												Difference: Actual	-1.95
												Difference: Hodges-Lehmann	-1.525
												Mann-Whitney U WT vs ABIN1 PF
												Table Analyzed	Liver
												Column C	ABIN1 chow + PF
												vs.	vs.
												Column A	WT chow
												Mann Whitney test
												P value	0.0065
												Exact or approximate P value?	Exact
												P value summary	**
												Significantly different (P < 0.05)?	Yes
												One- or two-tailed P value?	Two-tailed
												Sum of ranks in column A,C	15.5 , 50.5
												Mann-Whitney U	0.5
												Difference between medians
												Median of column A	0.1, n=5
												Median of column C	0.375, n=6
												Difference: Actual	0.275
												Difference: Hodges-Lehmann	0.275

## Sheet: 8G Lungs pathology
DATA SET Lungs scores				Shapiro-Wilk normality test					Kruskal-Wallis test			Mann-Whitney U WT vs ABIN1 chow
WT chow	ABIN1 chow	ABIN1 chow + PF			WT chow	ABIN1 chow	ABIN1 chow + PF		Table Analyzed	lungs score_ABIN1KI_IRAK4 inh		Table Analyzed	lungs score_ABIN1KI_IRAK4 inh
1	1.2	0.8		Shapiro-Wilk normality test
0	1.8	1		W	0.5522	0.9182	0.9025		Kruskal-Wallis test			Column B	ABIN1 normal
0	1.6	1		P value	0.0001	0.4928	0.3888		P value	0.0001		vs.	vs.
0	1.2	1		Passed normality test (alpha=0.05)?	No	Yes	Yes		Exact or approximate P value?	Exact		Column A	wt normal
0	2.2	1.6		P value summary	***	ns	ns		P value summary	***
	2	0.2		Number of values	5	6	6		Do the medians vary signif. (P < 0.05)?	Yes		Mann Whitney test
									Number of groups	3		P value	0.0022
									Kruskal-Wallis statistic	12		Exact or approximate P value?	Exact
												P value summary	**
									Data summary			Significantly different (P < 0.05)?	Yes
									Number of treatments (columns)	3		One- or two-tailed P value?	Two-tailed
									Number of values (total)	17		Sum of ranks in column A,B	15 , 51
												Mann-Whitney U	0
												Difference between medians
												Median of column A	0, n=5
												Median of column B	1.7, n=6
												Difference: Actual	1.7
												Difference: Hodges-Lehmann	1.6
												Mann-Whitney U ABIN1 chow vs ABIN1 PF
												Table Analyzed	lungs score_ABIN1KI_IRAK4 inh
												Column C	ABIN1 PF com
												vs.	vs.
												Column B	ABIN1 normal
												Mann Whitney test
												P value	0.0087
												Exact or approximate P value?	Exact
												P value summary	**
												Significantly different (P < 0.05)?	Yes
												One- or two-tailed P value?	Two-tailed
												Sum of ranks in column B,C	54.5 , 23.5
												Mann-Whitney U	2.5
												Difference between medians
												Median of column B	1.7, n=6
												Median of column C	1, n=6
												Difference: Actual	-0.7
												Difference: Hodges-Lehmann	-0.8
												Mann-Whitney U WT vs ABIN1 PF
												Table Analyzed	lungs score_ABIN1KI_IRAK4 inh
												Column C	ABIN1 PF com
												vs.	vs.
												Column A	wt normal
												Mann Whitney test
												P value	0.0411
												Exact or approximate P value?	Exact
												P value summary	*
												Significantly different (P < 0.05)?	Yes
												One- or two-tailed P value?	Two-tailed
												Sum of ranks in column A,C	18.5 , 47.5
												Mann-Whitney U	3.5
												Difference between medians
												Median of column A	0, n=5
												Median of column C	1, n=6
												Difference: Actual	1
												Difference: Hodges-Lehmann	1

## Sheet: 8H pMo TNF
DATA SET pMo TNF					Shapiro-Wilk normality test						One-way ANOVA							Tukey's multiple comparisons test
control	R837	R837 + 1um PF	R837 + 3um PF			control	R837	R837 + 1um PF	R837 + 3um PF		Table Analyzed	Ly6C- TNF
0.004978	0.201273	0.010936	0.007949		Shapiro-Wilk normality test						Data sets analyzed	A : control	B : R837	C : R837 + 1um PF	D : R837 + 3um PF			Number of families	1
0.009441	0.321018	0.019958	0.007949		W	0.9676	0.9775	0.8662	0.8668									Number of comparisons per family	6
0.006461	0.268482	0.019958	0.013935		P value	0.8595	0.921	0.2516	0.2536		ANOVA summary							Alpha	0.05
0.008695	0.122768	0.012434	0.009441		Passed normality test (alpha=0.05)?	Yes	Yes	Yes	Yes		F	37.26
0.010936	0.188023	0.007949	0.012434		P value summary	ns	ns	ns	ns		P value	<0.0001						Tukey's multiple comparisons test	Mean Diff.	95.00% CI of diff.	Significant?	Summary	Adjusted P Value
					Number of values	5	5	5	5		P value summary	****
											Significant diff. among means (P < 0.05)?	Yes						control vs. R837	-0.2122	-0.2816 to -0.1428	Yes	****	<0.0001	A-B
											R square	0.8748						control vs. R837 + 1um PF	-0.006145	-0.07557 to 0.06328	No	ns	0.9941	A-C
																		control vs. R837 + 3um PF	-0.002239	-0.07166 to 0.06719	No	ns	0.9997	A-D
											Brown-Forsythe test							R837 vs. R837 + 1um PF	0.2061	0.1366 to 0.2755	Yes	****	<0.0001	B-C
											F (DFn, DFd)	5.796 (3, 16)						R837 vs. R837 + 3um PF	0.21	0.1405 to 0.2794	Yes	****	<0.0001	B-D
											P value	0.007						R837 + 1um PF vs. R837 + 3um PF	0.003905	-0.06552 to 0.07333	No	ns	0.9985	C-D
											P value summary	**
											Are SDs significantly different (P < 0.05)?	Yes
																		Test details	Mean 1	Mean 2	Mean Diff.	SE of diff.	n1	n2	q	DF
											Bartlett's test
											Bartlett's statistic (corrected)	48.46						control vs. R837	0.008102	0.2203	-0.2122	0.02427	5	5	12.37	16
											P value	<0.0001						control vs. R837 + 1um PF	0.008102	0.01425	-0.006145	0.02427	5	5	0.3581	16
											P value summary	****						control vs. R837 + 3um PF	0.008102	0.01034	-0.002239	0.02427	5	5	0.1305	16
											Are SDs significantly different (P < 0.05)?	Yes						R837 vs. R837 + 1um PF	0.2203	0.01425	0.2061	0.02427	5	5	12.01	16
																		R837 vs. R837 + 3um PF	0.2203	0.01034	0.21	0.02427	5	5	12.24	16
											ANOVA table	SS	DF	MS	F (DFn, DFd)	P value		R837 + 1um PF vs. R837 + 3um PF	0.01425	0.01034	0.003905	0.02427	5	5	0.2276	16
											Treatment (between columns)	0.1646	3	0.05485	F (3, 16) = 37.26	P<0.0001
											Residual (within columns)	0.02355	16	0.001472
											Total	0.1881	19
											Data summary
											Number of treatments (columns)	4
											Number of values (total)	20

## Sheet: 8I pMo CCL3 (MIP1a)
DATA SET pMo MIP-1a					Shapiro-Wilk normality test						One-way ANOVA							Tukey's multiple comparisons test
control	R837	R837 + 1um PF	R837 + 3um PF			control	R837	R837 + 1um PF	R837 + 3um PF
0.04128	1.12816	0.328581	0.25586		Shapiro-Wilk normality test						Table Analyzed	Ly6C-MIP1a						Number of families	1
0.018875	1.15454	0.296074	0.183594		W	0.876	0.8732	0.8962	0.9362		Data sets analyzed	A : control	B : R837	C : R837 + 1um PF	D : R837 + 3um PF			Number of comparisons per family	6
0.021794	0.786874	0.227084	0.223348		P value	0.2917	0.2797	0.3895	0.6391									Alpha	0.05
0.024909	0.729176	0.164409	0.135106		Passed normality test (alpha=0.05)?	Yes	Yes	Yes	Yes		ANOVA summary
0.05499	0.881785	0.170107	0.1454		P value summary	ns	ns	ns	ns		F	69.35						Tukey's multiple comparisons test	Mean Diff.	95.00% CI of diff.	Significant?	Summary	Adjusted P Value
					Number of values	5	5	5	5		P value	<0.0001
											P value summary	****						control vs. R837	-0.9037	-1.099 to -0.7088	Yes	****	<0.0001	A-B
											Significant diff. among means (P < 0.05)?	Yes						control vs. R837 + 1um PF	-0.2049	-0.3999 to -0.009898	Yes	*	0.0378	A-C
											R square	0.9286						control vs. R837 + 3um PF	-0.1563	-0.3513 to 0.03869	No	ns	0.1412	A-D
																		R837 vs. R837 + 1um PF	0.6989	0.5039 to 0.8938	Yes	****	<0.0001	B-C
											Brown-Forsythe test							R837 vs. R837 + 3um PF	0.7474	0.5525 to 0.9424	Yes	****	<0.0001	B-D
											F (DFn, DFd)	5.187 (3, 16)						R837 + 1um PF vs. R837 + 3um PF	0.04859	-0.1464 to 0.2436	No	ns	0.8905	C-D
											P value	0.0108
											P value summary	*
											Are SDs significantly different (P < 0.05)?	Yes						Test details	Mean 1	Mean 2	Mean Diff.	SE of diff.	n1	n2	q	DF
											Bartlett's test							control vs. R837	0.03237	0.9361	-0.9037	0.06815	5	5	18.75	16
											Bartlett's statistic (corrected)	17.96						control vs. R837 + 1um PF	0.03237	0.2373	-0.2049	0.06815	5	5	4.251	16
											P value	0.0004						control vs. R837 + 3um PF	0.03237	0.1887	-0.1563	0.06815	5	5	3.243	16
											P value summary	***						R837 vs. R837 + 1um PF	0.9361	0.2373	0.6989	0.06815	5	5	14.5	16
											Are SDs significantly different (P < 0.05)?	Yes						R837 vs. R837 + 3um PF	0.9361	0.1887	0.7474	0.06815	5	5	15.51	16
																		R837 + 1um PF vs. R837 + 3um PF	0.2373	0.1887	0.04859	0.06815	5	5	1.008	16
											ANOVA table	SS	DF	MS	F (DFn, DFd)	P value
											Treatment (between columns)	2.416	3	0.8052	F (3, 16) = 69.35	P<0.0001
											Residual (within columns)	0.1858	16	0.01161
											Total	2.602	19
											Data summary
											Number of treatments (columns)	4
											Number of values (total)	20

## Sheet: 8J pMo CCL4 (MIP-1b)
DATA SET pMo MIP-1b					Shapiro-Wilk normality test						One-way ANOVA							Tukey's multiple comparisons test
control	R837	R837 + 1um PF	R837 + 3um PF			control	R837	R837 + 1um PF	R837 + 3um PF
0.039873	3.25238	0.439259	0.423533		Shapiro-Wilk normality test						Table Analyzed	Ly6C- MIP1b						Number of families	1
0.016264	2.47202	0.265519	0.19678		W	0.7879	0.9649	0.9276	0.9407		Data sets analyzed	A : control	B : R837	C : R837 + 1um PF	D : R837 + 3um PF			Number of comparisons per family	6
0.017175	2.48465	0.219778	0.26629		P value	0.0644	0.8419	0.5799	0.671									Alpha	0.05
0.019281	1.40624	0.103805	0.098398		Passed normality test (alpha=0.05)?	Yes	Yes	Yes	Yes		ANOVA summary
0.073178	1.83842	0.139438	0.157594		P value summary	ns	ns	ns	ns		F	43.03						Tukey's multiple comparisons test	Mean Diff.	95.00% CI of diff.	Significant?	Summary	Adjusted P Value
					Number of values	5	5	5	5		P value	<0.0001
											P value summary	****						control vs. R837	-2.258	-2.916 to -1.6	Yes	****	<0.0001	A-B
											Significant diff. among means (P < 0.05)?	Yes						control vs. R837 + 1um PF	-0.2004	-0.8585 to 0.4577	No	ns	0.8195	A-C
											R square	0.8897						control vs. R837 + 3um PF	-0.1954	-0.8534 to 0.4627	No	ns	0.8302	A-D
																		R837 vs. R837 + 1um PF	2.057	1.399 to 2.715	Yes	****	<0.0001	B-C
											Brown-Forsythe test							R837 vs. R837 + 3um PF	2.062	1.404 to 2.72	Yes	****	<0.0001	B-D
											F (DFn, DFd)	4.001 (3, 16)						R837 + 1um PF vs. R837 + 3um PF	0.005041	-0.653 to 0.6631	No	ns	>0.9999	C-D
											P value	0.0266
											P value summary	*
											Are SDs significantly different (P < 0.05)?	Yes						Test details	Mean 1	Mean 2	Mean Diff.	SE of diff.	n1	n2	q	DF
											Bartlett's test							control vs. R837	0.03315	2.291	-2.258	0.23	5	5	13.88	16
											Bartlett's statistic (corrected)	29.9						control vs. R837 + 1um PF	0.03315	0.2336	-0.2004	0.23	5	5	1.232	16
											P value	<0.0001						control vs. R837 + 3um PF	0.03315	0.2285	-0.1954	0.23	5	5	1.201	16
											P value summary	****						R837 vs. R837 + 1um PF	2.291	0.2336	2.057	0.23	5	5	12.65	16
											Are SDs significantly different (P < 0.05)?	Yes						R837 vs. R837 + 3um PF	2.291	0.2285	2.062	0.23	5	5	12.68	16
																		R837 + 1um PF vs. R837 + 3um PF	0.2336	0.2285	0.005041	0.23	5	5	0.03099	16
											ANOVA table	SS	DF	MS	F (DFn, DFd)	P value
											Treatment (between columns)	17.07	3	5.692	F (3, 16) = 43.03	P<0.0001
											Residual (within columns)	2.116	16	0.1323
											Total	19.19	19
											Data summary
											Number of treatments (columns)	4
											Number of values (total)	20

[truncated: 5 more sheets: 8K iMo TNF, 8L iMo CCL3 (MIP1a), 8M iMo CCL4 (MIP1b), 8N iMo IL-12p40, 8O iMo IL-6]
